# Supplementary material for: CGRWDL: alignment-free phylogeny reconstruction method for viruses based on chaos game representation weighted by dynamical language model
Source: Front Microbiol. 2024 Mar 20;15:1339156. doi: 10.3389/fmicb.2024.1339156 (PMC10987876; doi:10.3389/fmicb.2024.1339156)
Supplement: Supplementary file 2 [file Data_Sheet_1.XLSX]

## Sheet: HIV
Type	Accession Number	Length
		complete DNA sequences	complete protein-coding DNA sequences	complete protein sequences
A1(M)	AB098332	9629	9501	2661
A1(M)	AB098333	9635	9507	2628
A1(M)	AB253421	9643	9462	3212
A1(M)	AB253422	9636	9390	3560
A1(M)	AB253428	9687	9528	3569
A1(M)	AB253429	9690	9534	3589
A1(M)	AF004885	9160	9654	2150
A1(M)	AF069669	8816	9471	3027
A2(M)	AF286237	9060	9177	2289
A2(M)	AF286238	8972	6483	3147
B(M)	A04321	9193	7998	3134
B(M)	A07867	9193	7917	3136
B(M)	AB078005	9637	10767	3125
B(M)	AB097870	9098	10812	2130
B(M)	AB221005	9584	9444	3086
C(M)	AB023804	9680	9402	3545
C(M)	AB254141	9696	9498	2929
C(M)	AB254142	9790	9588	3051
C(M)	AB254143	9636	9450	2153
C(M)	AB254144	9637	9450	1572
C(M)	AB254145	9638	9450	3580
C(M)	AB254146	9721	9525	3151
C(M)	AB254147	9709	9513	3595
C(M)	AB254148	9630	9435	3158
D(M)	AB485648	9633	9453	3160
D(M)	AB485649	9616	9417	3141
D(M)	AB485650	9688	9480	3139
D(M)	AB485651	9683	9480	3165
D(M)	AF457090	8848	9480	3145
F1(M)	AB485656	9602	9426	3121
F1(M)	AB485657	9602	9426	3167
F1(M)	AB485658	9747	9450	3169
F1(M)	AB485659	9747	9450	3157
F1(M)	AF005494	8968	10707	3185
F2(M)	AF377956	8782	8811	3141
F2(M)	AJ249236	8555	6396	3141
G(M)	AB231893	9724	9522	3141
G(M)	AB287003	9707	9501	3166
G(M)	AB287004	9725	9495	3162
G(M)	AB485662	9707	9480	3136
G(M)	AB485663	9707	9237	3158
G(M)	AF061640	9048	6492	3156
G(M)	AF061641	9047	9287	3014
G(M)	AF061642	9074	6894	3142
H(M)	AF005496	8953	10734	3130
H(M)	AF190127	9056	9288	3151
J(M)	AF082394	8943	9432	3151
J(M)	AF082395	8953	9441	3133
N	AJ006022	9182	10794	3133
N	AJ271370	9045	10737	3141
N	AY532635	8938	9459	3141
O	AB485668	9881	9612	3151
O	AB485669	9881	9612	3070
O	AF407418	9330	4734	3195
P	GQ328744	8654	9105	3195
P	GU111555	9869	9429	3115
