# Supplementary material for: CGRWDL: alignment-free phylogeny reconstruction method for viruses based on chaos game representation weighted by dynamical language model
Source: Front Microbiol. 2024 Mar 20;15:1339156. doi: 10.3389/fmicb.2024.1339156 (PMC10987876; doi:10.3389/fmicb.2024.1339156)
Supplement: Supplementary file 3 [file Data_Sheet_2.XLSX]

## Sheet: HCV_dna
Type	Accession Number	Length
		complete DNA sequences
type1	EF407478	9376
type1	EU155220	9316
type1	EU155261	9330
type1	EU155302	9329
type1	EU155308	9329
type1	EU155328	9329
type1	EU155337	9329
type1	EU155369	9330
type1	EU155370	9329
type1	EU255961	9332
type1	EU256000	9329
type1	EU256092	9329
type1	EU482886	9333
type1	EU862837	9336
type1	HQ639947	9317
type1	KU180728	9374
type2	HB455523	9666
type2	HB455524	9666
type2	HB455525	9666
type2	HB455526	9666
type2	HB455527	9666
type2	HB455528	9666
type2	HB455538	9666
type2	HB455539	9666
type2	HB455540	9666
type2	HB455597	9666
type2	HB455598	9666
type2	HB455599	9666
type2	HB455600	9666
type2	HC510319	9665
type2	HM049503	9666
type2	HQ852454	9666
type2	HQ852455	9666
type2	HQ852456	9666
type3	GQ275355	9442
type3	JN714194	9429
type3	JQ717255	9425
type3	JQ717257	9425
type3	JQ717260	9425
type3	KF035123	9429
type3	KF035124	9426
type3	KY620473	9416
type3	KY620662	9443
type3	KY620664	9421
type3	KY620677	9422
type3	KY620679	9432
type3	KY620681	9455
type3	KY620710	9446
type3	KY620782	9442
type3	KY620828	9421
type3	KY620829	9454
type3	KY620831	9422
type3	KY620833	9446
type3	KY620860	9449
type4	DQ418785	9218
type4	DQ988073	8957
type4	DQ988074	9054
type4	DQ988075	9057
type4	DQ988076	9051
type4	DQ988077	9043
type4	DQ988078	9050
type4	DQ988079	8965
type4	HQ537008	9174
type4	HQ537009	9177
type4	JX227973	9092
type4	MH119606	9027
type5	JA212565	9621
type5	JA212566	9621
type5	JA212567	9621
type6	JE984232	9620
type6	DQ835769	9454
type6	EF424629	9459
type6	EU408331	9470
type6	KJ470624	9474
type6	KM252782	9512
type6	KM504112	9518
type6	KM504113	9478
type6	KM504115	9459
type6	KM504117	9488
type6	KM504118	9449
type6	KM504121	9448
type6	KM504124	9448

## Sheet: HCV_codingdna_and_protein
Type	Accession Number	Length
		complete protein-coding DNA sequences	complete protein sequences
type1	EF407478	9033	3010
type1	EU155220	9519	3171
type1	EU155261	9033	3010
type1	EU155302	9033	3010
type1	EU155308	9033	3010
type1	EU155328	9033	3010
type1	EU155337	9033	3010
type1	EU155369	9033	3010
type1	EU155370	9033	3010
type1	EU256000	9033	3010
type1	EU256092	9519	3171
type1	EU482886	9036	3011
type1	HQ639947	9033	3009
type1	KU180728	9033	3010
type2	HM049503	9090	3029
type2	HQ852454	9090	3029
type2	HQ852455	9090	3029
type2	HQ852456	9090	3029
type3	GQ275355	9075	3024
type3	JN714194	9066	3021
type3	JQ717255	9066	3021
type3	JQ717257	9066	3021
type3	JQ717260	9066	3021
type3	KF035123	9075	3024
type3	KF035124	9072	3023
type3	KY620473	9066	3021
type3	KY620662	9066	3021
type3	KY620664	9066	3021
type3	KY620677	9066	3021
type3	KY620679	9066	3021
type3	KY620681	9072	3023
type3	KY620710	9066	3021
type3	KY620782	9066	3021
type3	KY620828	9072	3023
type3	KY620829	9072	3023
type3	KY620831	9072	3023
type3	KY620833	9072	3023
type3	KY620860	9066	3021
type4	DQ418785	8956	2981
type4	DQ988073	8698	2893
type4	DQ988074	8795	2909
type4	DQ988075	8798	2903
type4	DQ988076	8792	2878
type4	DQ988077	8783	2897
type4	DQ988078	8795	2909
type4	DQ988079	8706	2881
type4	HQ537008	8918	2968
type4	HQ537009	8921	2973
type4	JX227973	8863	2954
type4	MH119606	9027	3008
type6	DQ835769	9051	3001
type6	EF424629	9048	3010
type6	EU408331	9069	3018
type6	KJ470624	9069	3016
type6	KM252782	9051	2998
type6	KM504112	9114	3023
type6	KM504113	9051	2988
type6	KM504115	9051	3008
type6	KM504117	9066	3018
type6	KM504118	9051	3011
type6	KM504121	9051	3006
type6	KM504124	9048	3009
Notes：The complete protein-coding DNA sequences and complete protein sequences of 20 sequences were not available in NCBI. There is no type 5 HCV in the 62 genomes.
