# Supplementary material for: CGRWDL: alignment-free phylogeny reconstruction method for viruses based on chaos game representation weighted by dynamical language model
Source: Front Microbiol. 2024 Mar 20;15:1339156. doi: 10.3389/fmicb.2024.1339156 (PMC10987876; doi:10.3389/fmicb.2024.1339156)
Supplement: Supplementary file 4 [file Data_Sheet_3.XLSX]

## Sheet: 113HRV+3HEV
Type	Accession Number	Length
		complete DNA sequences	complete protein-coding DNA sequences	complete protein sequences
A(HRV)	AY751783	7137	6474	2157
A(HRV)	DQ473491	7145	6486	2161
A(HRV)	DQ473492	7140	6483	2160
A(HRV)	DQ473493	7134	6480	2159
A(HRV)	DQ473494	7120	6471	2156
A(HRV)	DQ473496	7106	6453	2150
A(HRV)	DQ473497	7025	6450	2149
A(HRV)	DQ473499	7123	6465	2154
A(HRV)	DQ473500	7135	6477	2158
A(HRV)	DQ473504	7143	6483	2160
A(HRV)	DQ473505	7141	6486	2161
A(HRV)	DQ473506	7149	6495	2164
A(HRV)	DQ473507	7143	6489	2162
A(HRV)	DQ473508	7148	6486	2161
A(HRV)	DQ473510	7137	6477	2158
A(HRV)	DQ473511	7036	6468	2155
A(HRV)	EF173414	7125	6462	2153
A(HRV)	EF173415	7124	6468	2155
A(HRV)	FJ445111	7137	6474	2154
A(HRV)	FJ445113	7108	6465	2154
A(HRV)	FJ445114	7134	6477	2158
A(HRV)	FJ445115	7133	6477	2158
A(HRV)	FJ445116	7140	6483	2160
A(HRV)	FJ445117	7143	6483	2160
A(HRV)	FJ445118	7119	6462	2153
A(HRV)	FJ445119	7135	6477	2156
A(HRV)	FJ445121	7134	6474	2157
A(HRV)	FJ445122	7129	6471	2146
A(HRV)	FJ445123	7126	6468	2155
A(HRV)	FJ445125	7123	6465	2153
A(HRV)	FJ445126	7131	6474	2155
A(HRV)	FJ445127	7133	6477	2157
A(HRV)	FJ445128	7133	6468	2154
A(HRV)	FJ445129	7138	6480	2159
A(HRV)	FJ445131	7129	6477	2157
A(HRV)	FJ445132	7114	6459	2152
A(HRV)	FJ445133	7132	6474	2157
A(HRV)	FJ445134	7109	6453	2150
A(HRV)	FJ445135	7118	6462	2151
A(HRV)	FJ445136	7152	6498	2164
A(HRV)	FJ445138	7134	6477	2158
A(HRV)	FJ445139	7133	6477	2158
A(HRV)	FJ445140	7136	6477	2158
A(HRV)	FJ445141	7134	6474	2156
A(HRV)	FJ445142	7140	6483	2159
A(HRV)	FJ445143	7139	6480	2159
A(HRV)	FJ445144	7139	6483	2160
A(HRV)	FJ445145	7131	6471	2155
A(HRV)	FJ445146	7141	6477	2158
A(HRV)	FJ445147	7162	6498	2165
A(HRV)	FJ445148	7139	6477	2157
A(HRV)	FJ445149	7135	6477	2158
A(HRV)	FJ445152	7161	6495	2164
A(HRV)	FJ445154	7136	6477	2155
A(HRV)	FJ445156	7138	6483	2159
A(HRV)	FJ445157	7116	6462	2151
A(HRV)	FJ445158	7116	6462	2153
A(HRV)	FJ445159	7116	6462	2153
A(HRV)	FJ445160	7123	6468	2155
A(HRV)	FJ445163	7140	6480	2159
A(HRV)	FJ445165	7150	6495	2164
A(HRV)	FJ445166	7152	6495	2164
A(HRV)	FJ445167	7124	6462	2152
A(HRV)	FJ445170	7110	6465	2154
A(HRV)	FJ445171	7134	6474	2156
A(HRV)	FJ445173	7133	6477	2158
A(HRV)	FJ445175	7140	6483	2160
A(HRV)	FJ445176	7146	6489	2161
A(HRV)	FJ445177	7132	6477	2156
A(HRV)	FJ445178	7137	6483	2160
A(HRV)	FJ445179	7093	6450	2149
A(HRV)	FJ445180	7136	6480	2159
A(HRV)	FJ445181	7129	6471	2152
A(HRV)	FJ445182	7128	6468	2155
A(HRV)	FJ445183	7145	6480	2159
A(HRV)	FJ445184	7152	6495	2161
A(HRV)	FJ445185	7132	6471	2154
A(HRV)	FJ445189	7119	6462	2152
A(HRV)	FJ445190	7132	6465	2154
A(HRV)	L24917	7124	6462	2153
A(HRV)	X02316	7102	6453	2150
B(HRV)	DQ473485	7208	6537	2178
B(HRV)	DQ473486	7216	6540	2179
B(HRV)	DQ473488	7214	6555	2184
B(HRV)	DQ473489	7223	6561	2186
B(HRV)	DQ473490	7212	6534	2177
B(HRV)	EF173420	7219	6561	2186
B(HRV)	EF173423	7216	6537	2178
B(HRV)	EF173425	7215	6537	2178
B(HRV)	FJ445112	7212	6534	2177
B(HRV)	FJ445124	7211	6531	2175
B(HRV)	FJ445130	7223	6534	2177
B(HRV)	FJ445137	7216	6552	2183
B(HRV)	FJ445151	7211	6552	2181
B(HRV)	FJ445153	7216	6540	2179
B(HRV)	FJ445155	7224	6549	2182
B(HRV)	FJ445161	7230	6552	2182
B(HRV)	FJ445162	7201	6534	2175
B(HRV)	FJ445164	7213	6537	2177
B(HRV)	FJ445168	7221	6561	2184
B(HRV)	FJ445169	7233	6552	2183
B(HRV)	FJ445172	7207	6534	2177
B(HRV)	FJ445174	7208	6534	2176
B(HRV)	FJ445186	7217	6537	2178
B(HRV)	FJ445187	7224	6549	2179
B(HRV)	FJ445188	7216	6552	2183
B(HRV)	L05355	7212	6540	2179
C(HRV)	EF077279	6944	6429	2142
C(HRV)	EF077280	7015	6435	2144
C(HRV)	EF186077	7134	6432	2143
C(HRV)	EF582385	7099	6435	2144
C(HRV)	EF582386	7114	6459	2152
C(HRV)	EF582387	7086	6429	2142
HEV	AF499637	7458	6645	2214
HEV	AF546702	7406	6624	2207
HEV	V01149	7440	6630	2209
