# Supplementary material for: CGRWDL: alignment-free phylogeny reconstruction method for viruses based on chaos game representation weighted by dynamical language model
Source: Front Microbiol. 2024 Mar 20;15:1339156. doi: 10.3389/fmicb.2024.1339156 (PMC10987876; doi:10.3389/fmicb.2024.1339156)
Supplement: Supplementary file 5 [file Data_Sheet_4.XLSX]

## Sheet: HBV
Type	Accession Number	Length
		complete DNA sequences	complete protein-coding DNA sequences	complete protein sequences
A	EU594388	3221	6936	2305
A	EU859930	3227	6942	2307
A	EU859935	3221	6936	2305
A	EU859936	3221	6936	2305
A	EU859942	3221	6936	2305
A	KT749840	3221	6936	2305
B	AB033555	3215	4839	1609
B	AB100695	3215	3834	1273
B	AB219429	3215	6225	2069
B	EF473977	3215	6918	2299
B	EU439020	3215	4839	1609
B	EU881997	3215	6363	2114
B	GQ358143	3215	5391	1792
B	GQ924638	3215	5391	1792
B	HM011467	3212	6357	2090
B	JQ040138	3215	6279	2077
B	JQ429082	3215	4284	1424
B	KJ803796	3215	4839	1609
B	KX276825	3215	6363	2107
C	DQ089769	3215	4839	1609
C	JF899336	3215	6918	2299
C	JN827416	3215	6918	2299
C	JQ801497	3215	6918	2299
C	JQ801502	3215	6918	2299
C	JQ801503	3215	6279	2087
C	KJ410489	3215	6918	2299
C	KT364718	3215	4839	1609
C	KT987426	3215	6918	2299
C	KU051425	3215	6918	2299
C	KX765824	3215	6918	2299
C	KX765843	3215	6918	2299
C	KX765845	3215	6918	2299
C	MF674403	3215	6918	2299
C	MF674504	3215	6918	2299
C	MF925359	3215	6918	2299
C	MF925394	3215	6918	2299
C	MF925409	3215	6918	2299
D	AJ627224	3182	4770	1585
D	AY090453	3182	4773	1587
D	EU594425	3182	6852	2273
D	GQ477453	3182	6297	2092
D	JN040762	3182	6213	2065
D	KF679994	3182	6852	2277
D	KF679996	3182	6852	2277
D	KM524353	3182	4773	1587
D	KX276856	3182	6297	2072
D	MF925358	3182	6852	2277
D	MF925363	3182	6213	2065
E	AB091256	3212	4833	1607
E	AB205189	3212	4833	1607
E	EU239221	3212	6912	2297
E	EU239224	3212	6273	2085
E	FN594758	3212	4746	1575
E	FN594759	3212	4746	1574
E	FN594762	3212	4746	1578
E	GQ161755	3212	6912	2297
E	GQ161761	3212	6912	2297
E	GQ161787	3212	6912	2297
E	GQ161793	3212	6912	2297
E	GQ161804	3212	6912	2297
E	GQ161817	3212	6912	2297
E	GQ161827	3212	6912	2297
E	GQ161835	3212	6912	2297
E	GQ161836	3212	6912	2297
E	HM363591	3212	6912	2297
E	KU736894	3212	6912	2297
E	KU736895	3212	6912	2295
E	KU736896	3212	6912	2297
E	KU736899	3212	6912	2297
F	AB214516	3215	4200	1397
F	DQ776247	3215	6918	2299
F	DQ823088	3215	6918	2293
F	DQ823090	3215	6918	2299
F	FJ657519	3215	6918	2296
F	FJ657528	3215	6918	2299
F	HE981181	3215	6918	2299
F	KJ843175	3215	6918	2299
F	KJ843185	3215	6918	2299
F	KJ843189	3215	6918	2299
F	KJ843208	3215	6918	2299
F	KJ843210	3215	6918	2299
F	KJ843211	3215	6918	2299
F	KJ843212	3215	6918	2299
F	KJ843213	3215	6918	2299
F	KJ843220	3215	6918	2297
F	KJ843225	3215	6918	2299
F	KJ843226	3215	6918	2295
F	KX264499	3215	6918	2299
F	KY476326	3215	6279	2079
G	AB056513	3248	4194	1395
G	AB056515	3248	4194	1395
G	AB064310	3248	5463	1816
G	AB064311	3248	5463	1816
G	AB064312	3248	5463	1816
G	AB064313	3248	5463	1816
G	AB375165	3248	4782	1588
G	AB375168	3248	4782	1590
G	AF160501	3248	4194	1395
G	AF405706	3248	6309	2097
G	GU563556	3248	6309	2097
G	HE981174	3248	6309	2097
G	KF414679	3248	6309	2097
G	KJ194508	3248	6309	2097
G	KM998716	3248	6309	2097
G	KX264500	3248	6309	2097
G	KY004111	3248	6309	2097
H	AB179747	3215	4839	1607
H	AB205010	3215	4839	1609
H	AB266536	3215	4839	1609
H	AB275308	3215	4230	1406
H	AB353764	3215	4839	1609
H	AB375159	3215	4839	1609
H	AB375160	3215	4839	1609
H	AB375161	3215	4839	1607
H	AB375162	3215	4839	1608
H	AB375164	3215	4839	1608
H	EF157291	3215	6918	2299
H	EU498228	3215	6918	2299
H	FJ356715	3215	6279	2084
H	FJ356716	3215	6279	2085
H	KX264501	3215	6918	2299
