# Supplementary material for: CGRWDL: alignment-free phylogeny reconstruction method for viruses based on chaos game representation weighted by dynamical language model
Source: Front Microbiol. 2024 Mar 20;15:1339156. doi: 10.3389/fmicb.2024.1339156 (PMC10987876; doi:10.3389/fmicb.2024.1339156)
Supplement: Supplementary file 6 [file Data_Sheet_5.XLSX]

## Sheet: HPV
Type	Accession Number	Length
		complete DNA sequences	complete protein-coding DNA sequences	complete protein sequences
6	AF092932	8012	7515	2496
6	FR751321	7996	7515	2496
6	FR751322	7996	7515	2496
6	FR751325	7996	7515	2496
6	FR751326	8010	7515	2496
6	FR751327	8031	7515	2496
6	FR751328	8031	7515	2496
6	FR751330	8051	7515	2496
6	FR751334	8031	7515	2496
6	FR751335	8031	7515	2496
6	FR751336	8031	7515	2496
6	FR751337	8031	7515	2496
6	HE599243	7954	7431	2468
6	HE962027	8031	7515	2496
6	JN252314	8032	7515	2496
6	JN252315	8031	7515	2496
6	JN252316	8031	7515	2496
6	JN252317	8031	7515	2496
6	JN252318	8031	7515	2496
6	JN252319	8031	7515	2496
6	JN252320	8029	7515	2496
6	JN252321	8010	7515	2496
6	JN252322	7996	7515	2496
6	JN252323	7996	7515	2496
11	EU918768	7933	7506	2493
11	FN870021	7933	7506	2493
11	FN870022	7934	7506	2493
11	FN907958	7932	7506	2493
11	FN907959	7933	7506	2493
11	FN907960	7933	7506	2493
11	FN907961	7933	7506	2493
11	FN907962	7934	7506	2493
11	FN907963	7943	7515	2496
11	HE574701	7933	7506	2493
11	HE574702	7933	7506	2493
11	HE574703	7933	7506	2493
11	HE574704	7934	7506	2493
11	HE574705	7933	7506	2493
11	JN644141	7933	7506	2493
11	JQ773408	7933	7506	2493
11	M14119	7931	7506	2493
16	AF125673	7904	7380	2452
16	AF402678	7906	7380	2452
16	AF472508	7908	7359	2445
16	AF472509	7904	7380	2452
16	AF534061	7905	7380	2452
16	AF536179	7904	7380	2452
16	AF536180	7906	7380	2452
16	AY686579	7906	7380	2452
16	AY686580	7906	7380	2452
16	AY686581	7906	7380	2452
16	AY686582	7907	7380	2452
16	AY686583	7907	7380	2452
16	AY686584	7906	7380	2452
16	EU918764	7904	7380	2452
16	FJ006723	7963	7191	2390
16	FJ610146	7906	7380	2452
16	FJ610147	7906	7380	2452
16	FJ610148	7906	7380	2452
16	FJ610149	7906	7380	2452
16	FJ610150	7905	7380	2452
16	FJ610151	7906	7380	2452
16	FJ610152	7905	7380	2452
16	HM057182	7915	7380	2452
16	HQ644234	7905	7359	2445
16	HQ644235	7905	7359	2445
16	HQ644236	7905	7359	2445
16	HQ644237	7905	7359	2445
16	HQ644238	7908	7359	2445
16	HQ644239	7905	7359	2445
16	HQ644240	7908	7359	2445
16	HQ644241	7908	7359	2445
16	HQ644242	7909	7359	2445
16	HQ644243	7904	7359	2445
16	HQ644244	7904	7359	2445
16	HQ644245	7905	7359	2445
16	HQ644246	7905	7359	2445
16	HQ644247	7906	7359	2445
16	HQ644249	7905	7359	2445
16	HQ644250	7904	7359	2445
16	HQ644252	7904	7359	2445
16	HQ644253	7910	7359	2445
16	HQ644254	7907	7359	2445
16	HQ644255	7908	7359	2445
16	HQ644256	7906	7359	2445
16	HQ644257	7885	7359	2445
16	HQ644258	7906	7359	2445
16	HQ644259	7907	7359	2445
16	HQ644260	7906	7359	2445
16	HQ644261	7905	7359	2445
16	HQ644262	7906	7359	2445
16	HQ644263	7906	7359	2445
16	HQ644264	7906	7359	2445
16	HQ644265	7903	7359	2445
16	HQ644266	7906	7359	2445
16	HQ644267	7906	7359	2445
16	HQ644268	7904	7359	2445
16	HQ644269	7908	7359	2445
16	HQ644270	7909	7359	2445
16	HQ644271	7906	7359	2445
16	HQ644272	7902	7356	2444
16	HQ644273	7906	7359	2445
16	HQ644274	7905	7359	2445
16	HQ644275	7905	7359	2445
16	HQ644276	7906	7359	2445
16	HQ644277	7908	7359	2445
16	HQ644278	7907	7359	2445
16	HQ644279	7906	7359	2445
16	HQ644280	7905	7359	2445
16	HQ644281	7905	7359	2445
16	HQ644282	7903	7359	2445
16	HQ644283	7903	7359	2445
16	HQ644284	7905	7359	2445
16	HQ644285	7906	7359	2445
16	HQ644286	7903	7359	2445
16	HQ644287	7901	7359	2445
16	HQ644288	7906	7359	2445
16	HQ644289	7906	7359	2445
16	HQ644290	7908	7359	2445
16	HQ644293	7908	7359	2445
16	HQ644294	7904	7359	2445
16	HQ644295	7904	7359	2445
16	HQ644296	7905	7359	2445
16	HQ644297	7905	7359	2445
16	HQ644298	7909	7359	2445
16	HQ644299	7905	7359	2445
16	JN565302	7973	7443	2473
16	JN565303	7976	7443	2473
16	JQ004092	7911	7380	2452
16	JQ004093	7973	7443	2473
16	JQ004094	7905	7380	2452
16	JQ004095	7906	7380	2452
16	JQ004096	7905	7380	2452
16	JQ004097	7907	7380	2452
16	JQ004098	7906	7380	2452
16	JQ004099	7881	7332	2436
16	JQ067943	7973	7443	2473
16	JQ067944	7973	7443	2473
16	K02718	7904	7365	2447
16	NC001526	7906	7446	2473
18	AY262282	7857	7452	2476
18	EF202143	7857	7452	2476
18	EF202144	7857	7452	2476
18	EF202145	7857	7452	2476
18	EF202146	7857	7452	2476
18	EF202147	7857	7452	2476
18	EF202148	7857	7452	2476
18	EF202149	7857	7452	2476
18	EF202150	7857	7452	2476
18	EF202151	7857	7452	2476
18	EF202152	7844	7440	2472
18	EF202153	7824	7440	2472
18	EF202154	7824	7440	2472
18	EF202155	7824	7440	2472
18	GQ180784	7857	7452	2476
18	GQ180785	7857	7452	2476
18	GQ180787	7844	7440	2472
18	GQ180788	7857	7452	2476
18	GQ180792	7857	7452	2476
31	HQ537666	7908	7236	2404
31	HQ537667	7920	7236	2404
31	HQ537668	7914	7236	2404
31	HQ537669	7908	7236	2404
31	HQ537670	7908	7236	2404
31	HQ537671	7908	7236	2404
31	HQ537672	7902	7236	2404
31	HQ537673	7902	7236	2404
31	HQ537674	7942	7233	2403
31	HQ537675	7945	7236	2404
31	HQ537676	7898	7236	2404
31	HQ537677	7898	7236	2404
31	HQ537678	7895	7236	2404
31	HQ537679	7892	7236	2404
31	HQ537680	7886	7236	2404
31	HQ537681	7892	7236	2404
31	HQ537682	7878	7236	2404
31	HQ537683	7878	7236	2404
31	HQ537684	7878	7236	2404
31	HQ537685	7878	7236	2404
31	HQ537686	7878	7236	2404
31	HQ537687	7878	7236	2404
31	J04353	7912	7236	2404
33	EU918766	7833	7125	2367
33	HQ537688	7910	7125	2367
33	HQ537689	7912	7125	2367
33	HQ537690	7912	7125	2367
33	HQ537691	7909	7125	2367
33	HQ537692	7909	7125	2367
33	HQ537693	7909	7125	2367
33	HQ537694	7909	7125	2367
33	HQ537695	7911	7125	2367
33	HQ537696	7912	7125	2367
33	HQ537697	7908	7125	2367
33	HQ537698	7831	7125	2367
33	HQ537699	7830	7125	2367
33	HQ537700	7830	7125	2367
33	HQ537701	7833	7125	2367
33	HQ537702	7838	7125	2367
33	HQ537703	7830	7125	2367
33	HQ537704	7830	7125	2367
33	HQ537705	7832	7125	2367
33	HQ537706	7830	7125	2367
33	HQ537707	7830	7125	2367
33	M12732	7909	7125	2367
35	HQ537708	7879	7230	2402
35	HQ537709	7879	7230	2402
35	HQ537710	7879	7230	2402
35	HQ537711	7879	7230	2402
35	HQ537712	7879	7230	2402
35	HQ537713	7883	7230	2402
35	HQ537714	7894	7230	2402
35	HQ537715	7883	7230	2402
35	HQ537716	7894	7230	2402
35	HQ537717	7894	7230	2402
35	HQ537718	7894	7230	2402
35	HQ537721	7879	7230	2402
35	HQ537722	7881	7230	2402
35	HQ537723	7876	7230	2402
35	HQ537724	7878	7230	2402
35	HQ537725	7879	7230	2402
35	HQ537726	7879	7230	2402
35	HQ537727	7879	7230	2402
35	HQ537728	7899	7230	2402
35	HQ537729	7908	7230	2402
35	HQ537730	7908	7230	2402
35	JX129485	7820	6939	2306
35	JX129486	7894	6939	2306
35	JX129487	7879	6939	2306
35	JX129488	7879	6939	2306
35	M74117	7851	7212	2396
45	EF202156	7858	7344	2440
45	EF202157	7848	7335	2437
45	EF202158	7848	7335	2437
45	EF202159	7848	7335	2437
45	EF202160	7848	7335	2437
45	EF202161	7849	7335	2437
45	EF202162	7849	7335	2437
45	EF202163	7841	7334	2437
45	EF202164	7849	7335	2437
45	EF202165	7849	7335	2437
45	EF202166	7849	7335	2437
45	EF202167	7849	7335	2437
52	GQ472848	7960	6789	2257
52	HQ537731	7937	7311	2429
52	HQ537732	7937	7311	2429
52	HQ537733	7937	7311	2429
52	HQ537734	7937	7311	2429
52	HQ537735	7937	7311	2429
52	HQ537736	7937	7311	2429
52	HQ537737	7937	7311	2429
52	HQ537738	7933	7311	2429
52	HQ537739	7933	7311	2429
52	HQ537740	7962	7311	2429
52	HQ537741	7951	7311	2429
52	HQ537742	7944	7311	2429
52	HQ537743	7960	7311	2429
52	HQ537744	7974	7311	2429
52	HQ537745	7962	7311	2429
52	HQ537746	7962	7311	2429
52	HQ537747	7937	7314	2430
52	HQ537748	7937	7314	2430
52	HQ537749	7951	7311	2429
52	HQ537750	7951	7311	2429
52	HQ537751	7934	7311	2429
53	EF546469	7859	7194	2391
53	EF546470	7859	7194	2391
53	EF546471	7859	7194	2391
53	EF546472	7859	7194	2391
53	EF546473	7859	7194	2391
53	EF546474	7859	7194	2391
53	EF546475	7859	7194	2391
53	EF546478	7863	7194	2391
53	EF546479	7863	7194	2391
53	EF546480	7863	7194	2391
53	EF546481	7863	7194	2391
53	EF546482	7863	7194	2391
53	GQ472849	7863	6741	2241
53	NC001593	7856	5280	1753
58	D90400	7824	7260	2412
58	EU918765	7824	7260	2412
58	FJ385261	7824	7260	2412
58	FJ385262	7824	7260	2412
58	FJ385263	7824	7260	2412
58	FJ385264	7824	7260	2412
58	FJ385265	7824	7260	2412
58	FJ385266	7825	7089	2355
58	FJ385267	7836	7260	2412
58	FJ385268	7824	7218	2398
58	GQ472850	7824	7260	2412
58	HQ537752	7824	7260	2412
58	HQ537753	7824	7260	2412
58	HQ537754	7824	7260	2412
58	HQ537755	7824	7260	2412
58	HQ537756	7836	7260	2412
58	HQ537757	7836	7260	2412
58	HQ537758	7836	7260	2412
58	HQ537759	7836	7260	2412
58	HQ537760	7836	7260	2412
58	HQ537761	7823	7260	2412
58	HQ537762	7823	7260	2412
58	HQ537763	7823	7260	2412
58	HQ537764	7825	7260	2412
58	HQ537765	7825	7260	2412
58	HQ537766	7814	7254	2410
58	HQ537767	7814	7254	2410
58	HQ537768	7814	7254	2410
58	HQ537769	7817	7260	2412
58	HQ537770	7817	7260	2412
58	HQ537771	7817	7260	2412
58	HQ537772	7820	7260	2412
58	HQ537773	7820	7260	2412
58	HQ537774	7820	7260	2412
58	HQ537775	7820	7260	2412
58	HQ537776	7820	7260	2412
58	HQ537777	7820	7260	2412
66	EF177182	7816	7305	2428
66	EF177183	7818	7302	2427
66	EF177184	7816	7305	2428
66	EF177185	7824	7311	2430
66	EF177186	7824	7311	2430
66	EF177187	7816	7305	2428
66	EF177188	7816	7305	2358
66	EF177189	7816	7305	2428
66	EF177190	7816	7305	2428
66	EF177191	7816	7305	2428
66	U31794	7824	7221	2400
