# Supplementary material for: CGRWDL: alignment-free phylogeny reconstruction method for viruses based on chaos game representation weighted by dynamical language model
Source: Front Microbiol. 2024 Mar 20;15:1339156. doi: 10.3389/fmicb.2024.1339156 (PMC10987876; doi:10.3389/fmicb.2024.1339156)
Supplement: Supplementary file 7 [file Data_Sheet_6.XLSX]

## Sheet: dengue_viruses
Type	Accession Number	Length
		complete DNA sequences	complete protein-coding DNA sequences	complete protein sequences
type1	AF311957	10735	10179	3392
type1	DQ672558	10735	10179	3392
type1	DQ672563	10735	10179	3392
type1	EU081231	10735	10179	3392
type1	EU249494	10690	10179	3392
type1	EU280167	10735	10179	3392
type1	EU482484	10690	10179	3392
type1	EU482506	10690	10179	3392
type1	EU482539	10690	10179	3392
type1	EU482615	10690	10179	3392
type1	EU482806	10690	10179	3392
type1	EU482823	10690	10179	3392
type1	EU660412	10690	10179	3392
type1	EU660418	10690	10179	3392
type1	EU677153	10690	10179	3392
type1	EU677168	10690	10179	3392
type1	FJ024457	10690	10179	3392
type1	FJ176779	10735	10179	3392
type1	FJ182033	10690	10179	3392
type1	FJ205876	10690	10179	3392
type1	FJ205881	10690	10179	3392
type1	FJ390381	10690	10179	3392
type1	FJ410194	10681	10179	3392
type1	FJ410218	10676	10179	3392
type1	FJ410235	10679	10179	3392
type1	FJ410258	10690	10179	3392
type1	FJ410290	10690	10179	3392
type1	FJ461330	10635	10179	3392
type1	FJ461336	10690	10179	3392
type1	FJ547087	10690	10179	3392
type1	FJ639673	10690	10179	3392
type1	FJ639684	10676	10179	3392
type1	FJ639811	10684	10179	3392
type1	FJ687431	10676	10179	3392
type1	FJ882542	10684	10179	3392
type1	FJ882565	10674	10179	3392
type1	FJ882568	10676	10179	3392
type1	FJ898404	10689	10179	3392
type1	FJ898424	10690	10179	3392
type1	GQ199791	10690	10179	3392
type1	GQ199857	10690	10179	3392
type1	GQ199872	10690	10179	3392
type1	GQ868526	10675	10179	3392
type1	GQ868570	10674	10179	3392
type1	GU131948	10627	10179	3392
type1	GU131961	10688	10179	3392
type1	HG316482	10735	10179	3392
type1	JF960211	10714	10179	3392
type1	JN638336	10735	10179	3392
type1	JN903578	10715	10179	3392
type1	JQ045629	10699	10179	3392
type1	JQ045649	10670	10179	3392
type1	KC762625	10735	10179	3392
type1	KJ806953	10661	10179	3392
type1	KJ806961	10735	10179	3392
type1	KM403582	10714	10179	3392
type1	KM403588	10714	10179	3392
type1	KM403593	10713	10179	3392
type1	KM403605	10714	10179	3392
type1	KM403622	10714	10179	3392
type1	KM403630	10714	10179	3392
type1	KR779783	10713	10179	3392
type1	KT187562	10714	10179	3392
type1	KT827377	10594	10179	3392
type1	KX458014	10735	10179	3390
type1	KY057365	10735	10179	3392
type1	KY849706	10675	10179	3392
type1	MF033197	10735	10179	3392
type1	MF033213	10714	10179	3392
type1	MF033259	10677	10179	3392
type1	MG560265	10604	10179	3392
type1	MG877556	10718	10179	3392
type2	AB189123	10723	10176	3391
type2	AF100464	10685	10176	3391
type2	DQ181806	10723	10176	3391
type2	DQ645546	10671	10176	3391
type2	EU482543	10668	10176	3391
type2	EU482624	10680	10176	3391
type2	EU482634	10680	10176	3391
type2	EU482647	10678	10176	3391
type2	EU482653	10678	10176	3391
type2	EU482666	10678	10176	3391
type2	EU482672	10678	10176	3391
type2	EU482685	10678	10176	3391
type2	EU482687	10679	10176	3391
type2	EU482781	10678	10176	3391
type2	EU529694	10678	10176	3391
type2	EU569697	10680	10176	3391
type2	EU687222	10678	10176	3391
type2	EU920841	10665	10176	3391
type2	FJ410228	10678	10176	3391
type2	FJ410233	10663	10176	3391
type2	FJ410259	10678	10176	3391
type2	FJ461321	10694	10176	3391
type2	FJ639697	10667	10176	3391
type2	FJ639829	10679	10176	3391
type2	FJ639831	10660	10176	3391
type2	FJ639834	10665	10176	3391
type2	FJ687441	10679	10176	3391
type2	FJ744710	10678	10176	3391
type2	FJ810410	10703	10176	3391
type2	FJ850115	10678	10176	3391
type2	FJ850120	10679	10176	3391
type2	FJ873811	10678	10176	3391
type2	FJ898461	10679	10176	3391
type2	FJ898479	10680	10176	3391
type2	FJ906959	10678	10176	3391
type2	FM210211	10691	10176	3391
type2	FM210228	10685	10176	3391
type2	FM210242	10690	10176	3391
type2	GQ199869	10680	10176	3391
type2	GQ199892	10750	10176	3391
type2	GQ398268	10724	10176	3391
type2	GQ398282	10722	10176	3391
type2	GQ398295	10723	10176	3391
type2	GQ398306	10723	10176	3389
type2	GQ868497	10664	10176	3391
type2	GQ868515	10671	10176	3391
type2	GQ868558	10679	10176	3391
type2	GQ868595	10678	10176	3391
type2	GQ868623	10677	10176	3391
type2	GU131881	10531	10176	3391
type2	GU131959	10628	10176	3391
type2	JF357905	10669	10176	3391
type2	JN819419	10601	10176	3391
type2	JX286520	10598	10176	3391
type2	JX669485	10723	10176	3391
type2	KC294202	10723	10176	3391
type2	KC762665	10723	10176	3391
type2	KJ918750	10723	10176	3391
type2	KM217157	10656	10176	3391
type2	KM279522	10723	10176	3391
type2	KM279551	10723	10176	3391
type2	KM279556	10723	10176	3391
type2	KM279570	10723	10176	3391
type2	KM279591	10723	10176	3391
type2	KU725663	10723	10176	3391
type2	KX380837	10720	10176	3391
type2	KX452022	10667	10176	3391
type2	KX452032	10780	10176	3391
type2	KX452040	10665	10176	3391
type2	KY474318	10648	10176	3391
type2	KY474327	10648	10176	3391
type2	KY849758	10675	10176	3391
type2	KY921904	10723	10176	3391
type2	LC410184	10671	10176	3391
type2	MH215277	10722	10176	3391
type3	AB189125	10707	10173	3390
type3	AY496877	10707	10173	3390
type3	AY496879	10707	10173	3390
type3	AY858038	10707	10173	3390
type3	AY858043	10706	10173	3390
type3	DQ401689	10707	10173	3390
type3	EU081181	10707	10173	3390
type3	EU081193	10707	10173	3390
type3	EU081208	10707	10173	3390
type3	EU081213	10707	10173	3390
type3	EU081219	10707	10173	3390
type3	EU081222	10707	10173	3390
type3	EU081224	10675	10173	3390
type3	EU482452	10664	10173	3390
type3	EU482461	10649	10173	3390
type3	EU482566	10648	10173	3390
type3	EU529683	10649	10173	3390
type3	EU529689	10648	10173	3390
type3	EU529697	10648	10173	3390
type3	EU569689	10648	10173	3390
type3	EU569691	10651	10173	3390
type3	EU596494	10648	10173	3390
type3	EU660420	10663	10173	3390
type3	EU726769	10648	10173	3390
type3	EU726774	10648	10173	3390
type3	FJ182013	10648	10173	3390
type3	FJ182037	10648	10173	3390
type3	FJ562099	10651	10173	3390
type3	FJ639719	10648	10173	3390
type3	FJ639750	10648	10173	3390
type3	FJ639755	10635	10173	3390
type3	FJ639800	10648	10173	3390
type3	FJ744726	10649	10173	3390
type3	FJ744736	10663	10173	3390
type3	FJ744738	10651	10173	3390
type3	FJ898457	10663	10173	3390
type3	GQ868593	10663	10173	3390
type3	GQ868617	10662	10173	3390
type3	GU131844	10594	10173	3390
type3	GU131851	10525	10173	3390
type3	GU131876	10516	10173	3390
type3	GU131905	10638	10173	3390
type3	GU131916	10625	10173	3390
type3	GU131938	10647	10173	3390
type3	GU131942	10633	10173	3390
type3	GU131953	10588	10173	3390
type3	GU363549	10707	10173	3390
type3	HM181973	10538	10173	3390
type3	HM631859	10539	10173	3390
type3	HM631864	10539	10173	3390
type3	HM756278	10541	10173	3390
type3	HQ166032	10538	10173	3390
type3	HQ541791	10708	10173	3390
type3	HQ541806	10627	10173	3390
type3	JF920403	10535	10173	3390
type3	JF920409	10680	10173	3390
type3	JF937626	10691	10173	3390
type3	JN368477	10648	10173	3390
type3	JQ920477	10671	10173	3390
type3	JQ920480	10671	10173	3390
type3	JQ920482	10671	10173	3390
type3	JQ920488	10671	10173	3390
type3	JX669499	10707	10173	3390
type3	JX669500	10707	10173	3390
type3	JX669502	10705	10173	3390
type3	JX669508	10708	10173	3390
type3	KC762681	10707	10173	3390
type3	KC762683	10707	10173	3390
type3	KF824903	10707	10173	3390
type3	KJ189264	10693	10173	3390
type3	KJ189273	10693	10173	3390
type3	KJ189284	10693	10173	3390
type3	KJ189295	10694	10173	3390
type3	KJ189300	10692	10173	3390
type3	KT726343	10663	10173	3390
type3	KT726354	10663	10173	3390
type3	KU050695	10696	10173	3390
type3	KU216209	10674	10173	3390
type3	KU725666	10696	10173	3390
type3	KY794786	10643	10173	3390
type3	LT898452	10707	10173	3390
type3	MH544649	10707	10173	3390
type3	MH544650	10708	10173	3390
type4	AF326573	10649	10164	3387
type4	AF326827	10618	10164	3387
type4	AY618988	10653	10164	3387
type4	AY618990	10650	10164	3387
type4	AY618993	10653	10164	3387
type4	EU854295	10566	10164	3387
type4	EU854296	10606	10164	3387
type4	FJ226067	10606	10164	3387
type4	FJ639738	10566	10164	3387
type4	FJ639764	10566	10164	3387
type4	FJ850095	10558	10164	3387
type4	FJ882580	10596	10164	3387
type4	FJ882581	10606	10164	3387
type4	FJ882583	10592	10164	3387
type4	FJ882587	10554	10164	3387
type4	FJ882590	10594	10164	3387
type4	FJ882597	10606	10164	3387
type4	FJ882601	10606	10164	3387
type4	GQ199876	10595	10164	3387
type4	GQ199882	10592	10164	3387
type4	GQ199884	10606	10164	3387
type4	GQ868582	10606	10164	3387
type4	GQ868584	10552	10164	3387
type4	GQ868644	10637	10164	3387
type4	HQ332173	10649	10164	3387
type4	JF741967	10631	10164	3387
type4	JN638571	10656	10164	3387
type4	JN638572	10656	10164	3387
type4	JN819406	10357	10164	3387
type4	JQ513330	10604	10164	3387
type4	JQ513337	10604	10164	3387
type4	JQ513340	10604	10164	3387
type4	JQ915081	10572	10164	3387
type4	JQ915082	10572	10164	3387
type4	JX024758	10653	10164	3387
type4	KC762694	10636	10164	3387
type4	KC762699	10641	10164	3387
type4	KJ160504	10650	10164	3387
type4	KJ579244	10649	10164	3387
type4	KJ579248	10649	10164	3387
type4	KJ596664	10649	10164	3387
type4	KJ596672	10649	10164	3387
type4	KJ596674	10649	10164	3387
type4	KM190936	10592	10164	3387
type4	KP723482	10653	10164	3387
type4	KT794007	10649	10164	3387
type4	KU509287	10505	10164	3387
type4	KU513442	10649	10164	3387
type4	KU523872	10653	10164	3387
type4	KX059015	10228	10130	3373
type4	KX059016	10246	10142	3374
type4	KX059018	10263	10164	3387
type4	KX059022	10263	10164	3383
type4	KX059024	10263	10164	3369
type4	KX059027	10263	10164	3386
type4	KX059029	10122	10018	3329
type4	KX059033	10214	10116	3361
type4	KX845005	10647	10164	3387
type4	KY586825	10181	10164	3385
type4	KY586827	10181	10164	3385
type4	KY586828	10181	10164	3386
type4	KY586832	10181	10164	3387
type4	KY586837	10181	10164	3387
type4	KY586844	10190	10164	3387
type4	KY586847	10181	10164	3386
type4	KY586855	10181	10164	3387
type4	KY586857	10181	10164	3386
type4	KY586858	10181	10164	3386
type4	KY586866	10181	10164	3386
type4	KY586867	10190	10164	3387
type4	KY586870	10181	10164	3386
type4	KY586876	10190	10164	3386
type4	KY586882	10190	10164	3387
type4	KY586887	10181	10164	3386
type4	KY586890	10181	10164	3386
type4	KY586891	10181	10164	3386
type4	KY586895	10181	10164	3386
type4	KY586903	10190	10164	3386
type4	KY586908	10181	10164	3385
type4	KY586909	10181	10164	3386
type4	KY586911	10181	10164	3387
type4	KY586913	10190	10164	3387
type4	KY586916	10189	10164	3386
type4	KY586919	10190	10164	3387
type4	KY586921	10189	10164	3386
type4	KY586924	10181	10164	3385
type4	KY586933	10190	10164	3387
type4	KY586934	10190	10164	3387
type4	KY586936	10190	10164	3387
type4	KY586943	10190	10164	3386
type4	KY586944	10190	10164	3386
type4	KY849762	10603	10164	3387
type4	KY921910	10602	10164	3387
type4	KY924607	10161	10161	3387
type4	LC069810	10623	10164	3387
type4	LC410196	10604	10164	3387
type4	LC410199	10604	10164	3387
type4	MG272272	10652	10164	3387
type4	MG272274	10652	10164	3387
type4	MH450305	10649	10164	3387
