# Supplementary material for: CGRWDL: alignment-free phylogeny reconstruction method for viruses based on chaos game representation weighted by dynamical language model
Source: Front Microbiol. 2024 Mar 20;15:1339156. doi: 10.3389/fmicb.2024.1339156 (PMC10987876; doi:10.3389/fmicb.2024.1339156)
Supplement: Supplementary file 8 [file Data_Sheet_7.XLSX]

## Sheet: Ebola_viruses
Type	Accession Number	Length
		complete DNA sequences	complete protein-coding DNA sequences	complete protein sequences
BDBV_2007	FJ217161	18940	16548	5507
BDBV_2012	KC545393	18939	14517	4832
BDBV_2012	KC545394	18939	14517	4832
BDBV_2012	KC545395	18939	14517	4832
BDBV_2012	KC545396	18939	14517	4832
EBOV_1976	KC242801	18959	16506	5493
EBOV_1976	NC002549	18959	16506	5493
EBOV_1977	KC242791	18959	16506	5493
EBOV_1994	KC242792	18959	16506	5493
EBOV_1995	AY354458	18961	16506	5493
EBOV_1995	KC242796	18959	16506	5493
EBOV_1995	KC242799	18959	16506	5493
EBOV_1996	KC242793	18958	16506	5493
EBOV_1996	KC242794	18959	16506	5493
EBOV_2002	KC242800	18958	16506	5493
EBOV_2007	KC242784	18958	16436	5493
EBOV_2007	KC242785	18958	16506	5493
EBOV_2007	KC242786	18958	16506	5493
EBOV_2007	KC242787	18958	16506	5493
EBOV_2007	KC242788	18958	16506	5493
EBOV_2007	KC242789	18958	16506	5493
EBOV_2007	KC242790	18958	16506	5493
EBOV_2014	EM112	18953	16506	5493
EBOV_2014	G3676	18950	16506	5493
EBOV_2014	G3677	18956	16506	5493
EBOV_2014	G3682	18952	16506	5493
EBOV_2014	G3686	18957	16506	5493
EBOV_2014	G3713	18956	16506	5493
EBOV_2014	G3724	18957	16506	5493
EBOV_2014	G3735	18954	16506	5493
EBOV_2014	G3764	18955	16506	5493
EBOV_2014	G3770	18959	16506	5493
EBOV_2014	G3782	18949	16506	5493
EBOV_2014	G3822	18953	16506	5493
EBOV_2014	G3823	18953	16506	5493
EBOV_2014	G3825	18953	16506	5493
EBOV_2014	G3831	18950	16506	5493
EBOV_2014	G3846	18958	16506	5493
EBOV_2014	G3848	18956	16506	5493
EBOV_2014	KJ660346	18959	16506	5493
EBOV_2014	KJ660347	18959	16506	5493
EBOV_2014	KJ660348	18959	16506	5493
RESTV_1990	AF522874	18891	15603	5178
RESTV_1996	AB050936	18890	15602	5177
RESTV_1996	JX477166	18891	15603	5177
RESTV_2008	FJ621583	18887	15627	5188
RESTV_2008	FJ621585	18796	15603	5176
RESTV_2009	JX477165	18887	15627	5188
SUDV_1976	FJ968794	18875	15594	5190
SUDV_1979	KC242783	18875	15594	5190
SUDV_2000	AY729654	18875	15594	5190
SUDV_2004	EU338380	18875	15593	5175
SUDV_2011	JN638998	18875	15594	5190
SUDV_2012	KC545389	18874	14475	4818
SUDV_2012	KC545390	18874	14475	4818
SUDV_2012	KC545391	18874	14475	4818
SUDV_2012	KC545392	18874	14475	4818
SUDV_2012	KC589025	18875	14474	4804
TAFV_1994	FJ217162	18935	16524	5499
