# Supplementary material for: CGRWDL: alignment-free phylogeny reconstruction method for viruses based on chaos game representation weighted by dynamical language model
Source: Front Microbiol. 2024 Mar 20;15:1339156. doi: 10.3389/fmicb.2024.1339156 (PMC10987876; doi:10.3389/fmicb.2024.1339156)
Supplement: Supplementary file 9 [file Data_Sheet_8.XLSX]

## Sheet: coronaviruses
Type	Accession Number	Length
		complete DNA sequences	complete protein-coding DNA sequences	complete protein sequences
Alphacoronavirus	NC002306	29355	28020	9331
Alphacoronavirus	NC002645	27317	38808	12928
Alphacoronavirus	NC003436	28033	27411	9131
Alphacoronavirus	NC005831	27553	39171	13050
Alphacoronavirus	NC018871	28494	28116	9363
Alphacoronavirus	NC022103	28035	39918	13299
Alphacoronavirus	NC023760	28941	40488	13486
Alphacoronavirus	NC028752	27395	38820	12933
Alphacoronavirus	NC028806	28111	27492	9155
Alphacoronavirus	NC028811	27935	27018	9000
Alphacoronavirus	NC028814	27608	27270	9083
Alphacoronavirus	NC028824	26975	26283	8755
Alphacoronavirus	NC028833	27783	26664	8882
Alphacoronavirus	NC030292	28434	39864	13279
Alphacoronavirus	NC032107	28363	39780	13250
Alphacoronavirus	NC032730	28763	25815	8600
Alphacoronavirus	NC034972	27682	26940	8971
Alphacoronavirus	NC038861	28586	39092	12880
Alphacoronavirus	NC046964	28128	26985	8985
Alphacoronavirus	NC048216	28679	40005	13327
Betacoronavirus	AC000192	31526	44694	14887
Betacoronavirus	JX860640	31028	44103	14689
Betacoronavirus	KX432213	30868	44103	14689
Betacoronavirus	MN996532	29855	29130	9700
Betacoronavirus	MT040336	29802	28968	9647
Betacoronavirus	MT121216	29521	29172	9713
Betacoronavirus	NC001846	31357	42639	14205
Betacoronavirus	NC003045	31028	44118	14694
Betacoronavirus	NC004718	29751	43176	14377
Betacoronavirus	NC006213	30741	43422	14464
Betacoronavirus	NC006577	29926	43392	14455
Betacoronavirus	NC012936	31250	44460	14810
Betacoronavirus	NC017083	31100	43449	14471
Betacoronavirus	NC019843	30119	43023	14330
Betacoronavirus	NC025217	31491	44148	14706
Betacoronavirus	NC026011	31249	44601	14856
Betacoronavirus	NC030886	30161	29583	9851
Betacoronavirus	NC038294	30111	43017	14328
Betacoronavirus	NC039207	30148	43953	14639
Betacoronavirus	NC045512	29903	42483	14149
Betacoronavirus	NC048217	31335	44238	14735
Deltacoronavirus	NC011547	26487	25494	8489
Deltacoronavirus	NC011549	26396	25509	8494
Deltacoronavirus	NC011550	26552	25599	8524
Deltacoronavirus	NC016991	26041	25461	8479
Deltacoronavirus	NC016992	26083	25926	8630
Deltacoronavirus	NC016993	26689	36300	12090
Deltacoronavirus	NC016994	26077	25407	8461
Deltacoronavirus	NC016995	26227	36159	12042
Deltacoronavirus	NC016996	26223	36096	12022
Deltacoronavirus	NC039208	25425	25107	8361
Gammacoronavirus	NC001451	27608	38286	12752
Gammacoronavirus	NC010646	31686	42426	14128
Gammacoronavirus	NC010800	27657	38649	12872
Gammacoronavirus	NC046965	28539	39369	13107
Gammacoronavirus	NC048213	27464	38364	12778
Gammacoronavirus	NC048214	27754	39087	13017
unclassified	NC009019	30286	43674	14547
unclassified	NC009020	30482	43998	14654
unclassified	NC009021	29114	41352	13775
unclassified	NC009657	28203	27273	9085
unclassified	NC009988	27165	38787	12921
unclassified	NC010437	28326	40557	13512
unclassified	NC010438	28773	41181	13719
unclassified	NC014470	29276	41751	13907
unclassified	NC034440	29642	43266	14411
